# Supplementary material for: Difference in Levels of Vitamin D between Indoor and Outdoor Athletes: A Systematic Review and Meta-Analysis
Source: Int J Mol Sci. 2023 Apr 20;24(8):7584. doi: 10.3390/ijms24087584 (PMC10147028; doi:10.3390/ijms24087584)
Supplement: Supplementary file 1 [file ijms-24-07584-s001.zip]

Archive with 1 entries (1 files):
- ijms-2293124-supplementary.pdf
